# Supplementary material for: Evaluation of Severity of Illness Scores in the Pediatric ECMO Population
Source: Front Pediatr. 2021 Sep 28;9:698120. doi: 10.3389/fped.2021.698120 (PMC8506160; doi:10.3389/fped.2021.698120)
Supplement: Supplemental Figure 1A — Receiver operating characteristic (ROC) curve and Logistic regression for PIM2 predicting mortality for Patients receiving Venovenous ECMO. [file Data_Sheet_1.zip]

Archive with 9 entries (9 files):
- Pinto_SupplementalFigure1a.pptx
- Pinto_SupplementalFigure1b.pptx
- Pinto_SupplementalFigure1c.pptx
- Pinto_SupplementalFigure2a.pptx
- Pinto_SupplementalFigure2b.pptx
- Pinto_SupplementalFigure2c.pptx
- Pinto_SupplementalFigure3a.pptx
- Pinto_SupplementalFigure3b.pptx
- Pinto_SupplementalFigure3c.pptx
